# Supplementary material for: Magnitude of female child sexual abuse in Ethiopia: A systematic review and meta-analysis
Source: Heliyon. 2024 Dec 12;11(1):e41175. doi: 10.1016/j.heliyon.2024.e41175 (PMC11719354; doi:10.1016/j.heliyon.2024.e41175)
Supplement: Multimedia component 1 [file mmc1.csv]

Authors	Year	Regioncode	Region	Design	study population	Response rate	Sample Size	RESP	Prevalence	logprevalence	seprevalence	selogprevalence		CSA	pre	sepee	log pree	selogpree
Abera et.al	2021	3	Dire dawa	cross-sectional	high school female students	98.80%	794	98.8	48.9	3.889777396	14.43026334	5.581572146		48.9	6.158690176	0.853160927	1.817864121	0.002871851
Alemayehu et.al	2022	1	Addis Ababa	cross-sectional	female children aged 7-18 years visited hospital	100%	422	100	42.7	3.75419892	14.27909311	5.487302635		42.7	10.11848341	1.468035921	2.314363792	0.00552731
Takele et.al	2020	1	Addis Ababa	cross-sectional	female children aged 7-18 years visited hospital	100.00%	450	100	48.2	3.875359021	14.42440062	5.571635716		48.2	10.71111111	1.457839505	2.371281624	0.005194942
Cafo et al	2020	3	Harar	cross-sectional	high school female students	95%	432	95	25	3.218875825	12.5	5.09514819		25	5.787037037	1.123418545	1.755620423	0.005260684
Mekuria et al	2015	2	SNNPR	cross-sectional	high school female students	98.10%	369	98.1	11	2.397895273	9.03234927	4.41625431		11	2.98102981	0.885315987	1.092268815	0.005870584
Jemal et al	2012	1	Addis Ababa	cross sectional	child sexual victimized	100%	383	100	23	3.135494216	12.1483881	5.030888735		23	6.005221932	1.213995306	1.792629413	0.005945665
Worku et al	2015	3	Jimma	cross sectional	high school female students	100%	323	100	68.7	4.229749199	13.38628029	5.810078468		68.7	21.26934985	2.276919965	3.057267062	0.007403868
Hamdela et al	2015	2	SNNPR	cross sectional	high school female students	98.20%	338	98.2	32.8	3.490428515	13.55285948	5.298268273		32.8	9.704142012	1.610104768	2.272552806	0.006889398
Wana	2023	2	SNNPR	cross sectional	high school female students	98.80%	419	98.8	44.9	3.804437795	14.35847601	5.52245441		44.9	10.71599045	1.511109689	2.371737061	0.005579391
