# Supplementary material for: Magnitude of female child sexual abuse in Ethiopia: A systematic review and meta-analysis
Source: Heliyon. 2024 Dec 12;11(1):e41175. doi: 10.1016/j.heliyon.2024.e41175 (PMC11719354; doi:10.1016/j.heliyon.2024.e41175)
Supplement: Multimedia component 2 [file mmc2.csv]

Authors	Associated factors	OR	LCI	UCI	logLCI	logUCI	logOR	seLogOR
Abera et al	Living alone	4.3	1.81	10.24	0.593326845	2.32630162	1.458615023	0.442085402
Abera et al	Living with friends	5.02	2.24	8.04	0.806475866	2.084429083	1.613429934	0.326008474
Takele et al	Drink alcohol	2.53	1.46	4.36	0.378436436	1.472472057	0.928219303	0.27909072
Takele et al	Cigarette smoking	3.83	1.67	8.87	0.512823626	2.182674796	1.342864803	0.425982441
Takele et al	Conflict between parents	2.5	1.43	4.35	0.357674444	1.470175845	0.916290732	0.283801378
Mekuria et al	Living alone	4.3	1.81	10.24	0.593326845	2.32630162	1.458615023	0.442085402
Mekuria et al	Living with friends	3.31	1.23	8.87	0.207014169	2.182674796	1.196948189	0.503995058
Mekuria et al	No open discussions with their parents on RHS	2.93	1.33	6.45	0.285178942	1.864080131	1.075002423	0.402780915
Cafo et al	Living with friends	2.7	1.6	4.8	0.470003629	1.568615918	0.993251773	0.280258237
Cafo et al	Living alone	4.7	1.01	23	0.009950331	3.135494216	1.547562509	0.797332624
Hamdela et al	Family control	1.92	1.16	3.17	0.148420005	1.153731588	0.652325186	0.256457036
Wana	Living alone	4.93	1.46	16.67	0.378436436	2.813610697	1.595338988	0.621217924
Wana	No open discussions with their parents on RHS	4.49	1.62	12.47	0.482426149	2.52332576	1.501852702	0.520637656
Wana	Drink alcohol	3.32	1.32	8.28	0.277631737	2.113842968	1.199964783	0.468421233
